# Supplementary material for: AQP1 differentially orchestrates endothelial cell senescence
Source: Redox Biol. 2024 Aug 22;76:103317. doi: 10.1016/j.redox.2024.103317 (PMC11388013; doi:10.1016/j.redox.2024.103317)
Supplement: Multimedia component 1 [file mmc1.xlsx]

## Sheet: Fig-1B
AQP1
Young		Old
SD	Mean	SD	Mean
2.87474	7.23967	4.82596	19.3335			AQP1
	14.1575		12.511			GAPDH
0.203054	0.511366	0.385738	1.54532			Ratio
											AQP1	GAPDH	Ratio
										Young	11.52	20.337	0.566455
											5.218	10.119	0.515664
											10.179	9.735	1.04561
											4.606	16.728	0.275347
											6.113	12.322	0.496105
											5.802	15.704	0.36946
										Old	13.499	11.424	1.18164
											21.501	14.669	1.46574
											15.123	9.777	1.54679
											18.353	7.211	2.54514
											20.617	16.46	1.25255
											26.908	15.525	1.7332

## Sheet: Fig-1C
AQP1 (Fluorescence Intensity)
Young		Old
SD	Mean	SD	Mean
1.34734	6.5495	2.21207	15.3152	AQP1
	AQP1	CD31	Fold change
Young	7.262	38.041	0.190899
	6.282	35.117	0.178888
	5.319	27.5	0.193418
	8.721	37.084	0.235169
	5.048	29.992	0.168312
	6.665	36.002	0.185129
Old	12.849	45.201	0.284264
	14.196	42.591	0.33331
	13.193	31.178	0.423151
	18.205	35.505	0.512745
	16.332	38.166	0.42792
	17.116	32.096	0.533275

## Sheet: Fig-1D
AQP1
PEC		SEC
SD	Mean	SD	Mean
2.12657	9.041	3.96887	24.9602			AQP1
	18.1473		17.5647			GAPDH
0.117183	0.4982	0.225957	1.42104			Ratio
											AQP1	GAPDH	Ratio
										PEC	7.062	21.446	0.329292
											12.607	17.954	0.702183
											7.029	13.834	0.508096
											10.002	16.533	0.604972
											9.43	18.681	0.504791
											8.116	20.436	0.397142
										SEC	17.701	17.744	0.997577
											28.181	14.399	1.95715
											27.419	14.623	1.87506
											23.677	20.032	1.18196
											24.995	22.001	1.13608
											27.788	16.589	1.67509

## Sheet: Fig-1E
AQP1 (Fluorescence Intensity)
PEC		SEC
SD	Mean	SD	Mean
2.03215	7.61338	13.2194	24.478	AQP1
	AQP1	DAPI	Fold change
PEC	9.756	11.333	0.860849
	3.549	15.132	0.234536
	7.049	14.314	0.492455
	8.035	10.486	0.76626
	7.478	10.412	0.71821
	6.791	12.04	0.564037
	6.874	15.292	0.449516
	9.217	12.508	0.736888
	9.721	10.816	0.898761
	9.663	10.236	0.944021
	9.515	13.417	0.709175
	7.124	10.312	0.690846
	4.202	13.181	0.318792
SEC	37.386	10.218	3.65884
	40.897	10.978	3.72536
	35.888	13.424	2.67342
	31.154	10.883	2.86263
	12.016	11.397	1.05431
	7.751	14.852	0.521883
	8.618	17.62	0.489103
	9.654	11.343	0.851098
	31.394	13.711	2.28969
	8.48	19.082	0.444398
	32.626	10.617	3.073
	15.79	9.921	1.59157
	28.961	20.257	1.42968
	51.121	10.158	5.03259
	35.654	15.978	2.23144
	34.26	16.5	2.07636
	35.545	13.817	2.57256
	13.615	13.857	0.982536
	19.349	13.316	1.45306
	11.529	19.75	0.583747
	12.351	15.388	0.802638

## Sheet: Fig-1F
HyPer7.2 ratiometric signals (SlopeMax (Ratio(F 490/F 420)/R0 min-1)
								PEC
		siAQP1	Baco II	siNeg	Time		siAQP1	Baco II	siNeg
		1.99574	2.47815	3.6485	0		1.99574	2.47815	3.6485			Max
		1.92706	2.43378	3.63912	0.25		0.953557	1.15749	1.06499			Min
		1.9229	2.41089	3.6127	0.5
		1.91983	2.40353	3.59904	0.75
		1.91937	2.39248	3.5915	1		1.04218	1.32065	2.5835			Ratio(F 490/F 420)/R0
		1.90998	2.38036	3.57314	1.25
		1.88207	2.35187	3.57093	1.5		0.104218	0.188665	0.369072		Slope
		1.8749	2.3478	3.54421	1.75
		1.86225	2.34014	3.53226	2
		1.84264	2.33586	3.53032	2.25
		1.83035	2.33505	3.52822	2.5
		1.82855	2.26033	3.49719	2.75
		1.75139	2.25108	3.49542	3
		1.73703	2.24534	3.47416	3.25
		1.70113	2.21248	3.46592	3.5
		1.66851	2.20225	3.41474	3.75
		1.63105	2.19719	3.40915	4
		1.62019	2.19671	3.40799	4.25
		1.54777	2.16328	3.40187	4.5
		1.47642	2.10283	3.34598	4.75
		1.4623	2.07751	3.27372	5
		1.45914	2.07553	3.26725	5.25
		1.4467	2.06611	3.26324	5.5
		1.44627	2.0217	3.24422	5.75
		1.43187	2.00607	3.1722	6
		1.43087	1.9336	3.14378	6.25
		1.42752	1.91849	3.06742	6.5
		1.41977	1.78136	2.97374	6.75
		1.35012	1.77348	2.87673	7
		1.34176	1.76224	2.82304	7.25
		1.34133	1.74441	2.69868	7.5
		1.33563	1.6642	2.66808	7.75
		1.3333	1.66324	2.64615	8
		1.33319	1.62687	2.49493	8.25
		1.22832	1.61947	2.41458	8.5
		1.20188	1.50593	2.33461	8.75
		1.13661	1.4903	2.20208	9
		1.13401	1.47512	2.07344	9.25
		1.11825	1.38928	2.00832	9.5
		1.09916	1.32019	1.89444	9.75
		1.0625	1.31259	1.7739	10
		1.04538	1.29148	1.63983	10.25
		1.04363	1.26761	1.51063	10.5
		1.0378	1.23972	1.4102	10.75
		1.03403	1.23278	1.29255	11
		1.03155	1.23274	1.21865	11.25
		1.02768	1.2272	1.13061	11.5
		1.02693	1.21466	1.10494	11.75
		1.00725	1.20339	1.0994	12

## Sheet: Fig-1G
HyPer7.2 ratiometric signals (SlopeMax (Ratio(F 490/F 420)/R0 min-1)
	siNeg	Baco II	siAQP1			PEC
	0.369072	0.188665	0.104218
	0.302722	0.19947	0.140025
	0.283844	0.213598	0.172679
	0.333256	0.190248	0.133382
	0.240021	0.254339	0.191783
	0.329891	0.289923	0.146305
	0.309801	0.222707	0.148065	Mean
	0.0448552	0.0408753	0.0307344	SD

## Sheet: Fig-1H
CellRox (Fluorescence Intensity)
PEC
+ siNeg		+ Baco II		+ siAQP1
SD	Mean	SD	Mean	SD	Mean
0.590326	1.42331	0.492102	0.854378	0.648659	0.900789	CellRox
CellRox								Fold change
	siNeg	Baco II	siAQP1					siNeg	Baco II	siAQP1
	16.432	32.206	40.584					0.454601	1.0297	1.35628
	106.513	59.375	52.463					2.94674	1.89836	1.75327
	44.421	41.465	14.086					1.22893	1.32573	0.470742
	42.946	38.725	7.753					1.18813	1.23813	0.259098
	88.34	34.789	2.832					2.44398	1.11229	0.0946429
	53.357	20.763	11.418					1.47615	0.663842	0.381579
	61.826	10.633	55.674					1.71045	0.339962	1.86058
	49.372	16.121	13.548					1.3659	0.515427	0.452762
	39.42	3.082	8.415					1.09058	0.0985389	0.281222
	22.773	8.921	3.736					0.630028	0.285226	0.124854
	69.442	30.51	33.775					1.92115	0.975477	1.12873
	91.779	28.536	52.04					2.53912	0.912364	1.73913
	39.673	22.265	11.716					1.09758	0.711865	0.391538
	39.422		36.652					1.09063		1.22488
	76.019		47.417					2.10311		1.58463
	43.684		39.16					1.20854		1.30869
	62.21							1.72108
	78.582							2.17402
	47.235							1.30678
	46.93							1.29835
	37.358							1.03353
	39.045							1.0802
	57.606							1.5937
	53.798							1.48835
	55.631							1.53906
	110.476							3.05638
	22.867							0.632629
	49.963							1.38226
	48.22							1.33403
	43.45							1.20207
	21.97							0.607813
	76.737							2.12297
	51.283							1.41877
	29.115							0.805483
	40.993							1.1341
	50.245							1.39006
	40.865							1.13055
	34.892							0.965307
	80.179							2.2182
	50.538							1.39816
	34.632							0.958114
	47.174							1.3051
	32.516							0.899574
	14.567							0.403004
	53.422							1.47795
	55.586							1.53782
	64.504							1.78454

## Sheet: Fig-1I
HyPer7.2 ratiometric signals (SlopeMax (Ratio(F 490/F 420)/R0 min-1)
								SEC
		siAQP1	Baco II	siNeg	Time		siAQP1	Baco II	siNeg
		1.21529	1.2671	1.19986	0		2.19009	2.79801	4.67777			Max
		1.25712	1.23615	1.21797	0.25		1.18218	1.16488	1.16731			Min
		1.23283	1.24824	1.23934	0.5
		1.23653	1.23153	1.2911	0.75
		1.25135	1.2424	1.22681	1		1.00791	1.63314	3.51045			Ratio(F 490/F 420)/R0
		1.28371	1.23863	1.17233	1.25
		1.26634	1.24998	1.2324	1.5		0.103376	0.171909	0.412994		Slope
		1.26842	1.23229	1.20301	1.75
		1.26933	1.19792	1.18461	2
		1.18218	1.17227	1.18937	2.25
		1.18541	1.16488	1.21427	2.5
		1.18483	1.2688	1.16731	2.75
		1.19004	1.25816	1.17451	3
		1.19471	1.29621	1.17131	3.25
		1.21854	1.18878	1.17868	3.5
		1.23342	1.21154	1.39565	3.75
		1.2406	1.21185	2.00918	4
		1.28412	1.20443	2.23236	4.25
		1.29983	1.19996	2.46723	4.5
		1.3214	1.32376	2.51221	4.75
		1.34779	1.33285	2.71981	5
		1.37354	1.40861	2.8889	5.25
		1.47838	1.51121	3.07473	5.5
		1.50771	1.64293	3.18992	5.75
		1.57448	1.77178	3.29555	6
		1.62433	1.88028	3.42649	6.25
		1.70782	1.98712	3.51909	6.5
		1.73549	1.97736	3.66286	6.75
		1.73653	2.07749	3.74164	7
		1.76838	2.13978	3.86186	7.25
		1.78225	2.12974	3.9731	7.5
		1.77042	2.22335	4.04403	7.75
		1.85354	2.26087	4.18098	8
		1.85037	2.34359	4.21811	8.25
		1.89216	2.40138	4.33322	8.5
		1.87988	2.44239	4.40569	8.75
		1.89745	2.47691	4.26573	9
		1.87724	2.52896	4.39633	9.25
		1.8714	2.5807	4.44496	9.5
		1.98185	2.61764	4.4507	9.75
		1.93127	2.66327	4.53976	10
		2.06265	2.69017	4.53467	10.25
		2.08422	2.68815	4.60315	10.5
		2.0824	2.73889	4.6105	10.75
		2.11239	2.73406	4.57998	11
		2.09714	2.76298	4.67777	11.25
		2.12366	2.76329	4.55149	11.5
		2.17733	2.78588	4.6334	11.75
		2.19009	2.79801	4.53548	12

## Sheet: Fig-1J
HyPer7.2 ratiometric signals (SlopeMax (Ratio(F 490/F 420)/R0 min-1)
	siNeg	Baco II	siAQP1			SEC
	0.445056	0.125464	0.11366
	0.400371	0.177202	0.099567
	0.332622	0.230001	0.14332
	0.371002	0.188913	0.120035
	0.319224	0.169025	0.117882
	0.491365	0.199145	0.089082
	0.393273	0.181625	0.113924	Mean
	0.0663501	0.0347352	0.0186572	SD

## Sheet: Fig-1K
CellRox (Fluorescence Intensity)
SEC
+ siNeg		+ Baco II		+ siAQP1
SD	Mean	SD	Mean	SD	Mean
0.326531	0.991029	0.33491	0.38529	0.206099	0.390883	CellRox
CellRox								Fold change
	siNeg	Baco II	siAQP1					siNeg	Baco II	siAQP1
	39.813	6.091	8.317					1.1585	0.186967	0.260942
	33.932	22.59	13.268					0.987371	0.693413	0.416277
	19.41	5.84	10.95					0.564802	0.179262	0.343551
	48.333	1.874	12.745					1.40642	0.0575235	0.399868
	38.013	5.38	5.362					1.10612	0.165142	0.16823
	17.998	8.296	5.456					0.523715	0.25465	0.171179
	27.724	7.837	26.628					0.806728	0.240561	0.835441
	46.47	16.034	20.711					1.35221	0.492173	0.649798
	61.867	2.742	14.872					1.80024	0.0841672	0.466602
	59.487	23.016	17.12					1.73098	0.706489	0.537132
	28.696	49.937	3.521					0.835011	1.53284	0.11047
	25.837	13.932	11.419					0.751819	0.427651	0.358266
	42.141	13.51	23.16					1.22624	0.414697	0.726634
	29.012	6.349	31.523					0.844206	0.194886	0.989019
	21.116	24.889	3.926					0.614445	0.763982	0.123176
	48.325	36.353	15.303					1.40619	1.11588	0.480124
	23.173	32.314	4.901					0.6743	0.991896	0.153767
	16.899	12.901	14.396					0.491736	0.396003	0.451668
	35.317	3.649	10.29					1.02767	0.112008	0.322844
	36.048	1.437	9.677					1.04894	0.0441095	0.303611
	30.888	8.248	5.594					0.898795	0.253177	0.175509
	29.846	7.132	16.449					0.868475	0.218921	0.516079
	36.148	4.809	11.338					1.05185	0.147615	0.355724
	39.694	11.002	14.771					1.15504	0.337713	0.463433
	28.855	8.199	7.33					0.839638	0.251673	0.229975
	34.594	16.348	9.002					1.00663	0.501811	0.282433
	34.707	12.363	10.416					1.00992	0.379489	0.326797
	17.358	6.616	6.004					0.505092	0.203082	0.188373
	21.206	10.225	11.26					0.617063	0.313862	0.353277
	40.158	3.202	21.551					1.16854	0.0982872	0.676152
	47.273	13.447	13.844					1.37557	0.412763	0.434349
	44.455	5.101	9.909					1.29358	0.156578	0.31089
	33.753		10.121					0.982163		0.317541
	25.605							0.745068
	27.869							0.810947

[truncated: 19 more sheets: Fig-2B, Fig-2C, Fig-2D, Fig-2F, Fig-2G, Fig-2H, Fig-3A, Fig-3B, Fig-3C-E, Fig-4B-F, Fig-4G, Fig-4H, Suppl. Fig-1, Suppl. Fig-2B, Suppl. Fig-4B-D, Suppl. Fig-5A, Suppl. Fig-5B, Suppl. Fig-5C, Suppl. Table 1]
